# Supplementary material for: Barley Cultivar Sarab 1 Has a Characteristic Region on the Thylakoid Membrane That Protects Photosystem I under Iron-Deficient Conditions
Source: Plants (Basel). 2023 May 26;12(11):2111. doi: 10.3390/plants12112111 (PMC10255597; doi:10.3390/plants12112111)
Supplement: Supplementary file 1 [file plants-12-02111-s001.zip]

Archive with 1 entries (1 files):
- plants-2344835-supplementary.pdf
